# Supplementary material for: DisA Limits RecG Activities at Stalled or Reversed Replication Forks
Source: Cells. 2021 May 31;10(6):1357. doi: 10.3390/cells10061357 (PMC8227628; doi:10.3390/cells10061357)
Supplement: Supplementary file 1 [file cells-10-01357-s001.zip]

Archive with 1 entries (1 files):
- cells-1210215-supplementary.pdf
